# Supplementary material for: Lifestyle-related habits and factors before and after cardiovascular diagnosis: a case control study among 2,548 Swedish individuals
Source: Int J Behav Nutr Phys Act. 2023 Apr 5;20:41. doi: 10.1186/s12966-023-01446-w (PMC10074688; doi:10.1186/s12966-023-01446-w)
Supplement: Supplementary file 2 — Additional file 2. [file 12966_2023_1446_MOESM2_ESM.xlsx]

## Sheet: Blad1
Additional file 2. Number and proportion of unhealthy lifestyle habits for subgroups among cases (n=631)
	Baseline			p-value	2assessment			p-value
Smoker
Women vs men	47 (29%)	96 (20%)		0.024	22 (14%)	52 (11%)		0.385
<47 years vs ≥47 years	68 (23%)	75 (22%)		0.735	40 (14%)	34 (10%)		0.155
Secondary school vs college	128 (25%)	15 (13%)		0.008	68 (13%)	6 (5%)		0.018
≤ 1 year follow-up vs > 1 years follow-up	35 (20%)	108 (24%)		0.316	18 (10%)	56 (12%)		0.479
Ischemic heart disease,stroke vs cardiac arrhythmia	59 (23%)	42 (31%)*a	42 (17%)	0.009	23 (9%)	23 (17%)	28 (11%)
Passive commuterb
Women vs men	103 (64%)	334 (71%)		0.069	85 (53%)	295 (63%)		0.019
<47 years vs ≥47 years	211 (72%)	226 (67%)		0.162	180 (61%)	200 (59%)		0.563
Secondary school vs college	361 (70%)	76 (66%)		0.416	314 (61%)	66 (57%)		0.293
≤ 1 year follow-up vs > 1 years follow-up	125 (72%)	312 (68%)		0.385	112 (64%)	268 (59%)		0.189
Ischemic heart disease,stroke vs cardiac arrhythmia	179 (71%)	91 (67%)	167 (68%)	0.653	157 (63%)	78 (58%)	145 (59%)
Low level of exercise
Women vs men	114 (70%)	346 (73%)		0.452	93 (57%)	295 (62%)		0.242
<47 years vs ≥47 years	225 (76%)	235 (69%)		0.034	172 (58%)	216 (63%)		0.211
Non-university vs university	379 (73%)	81 (70%)		0.638	327 (63%)	61 (53%)		0.056
≤ 1 year follow-up vs > 1 years follow-up	116 (66%)	344 (75%)		0.020	98 (55%)	290 (63%)		0.075
Ischemic heart disease,stroke vs cardiac arrhythmia	193 (76%)	104 (76%)	163 (67%)	0.041	152 (60%)	84 (61%)	152 (62%)
Poor/very poor diet habits
Women vs men	9 (6%)	51 (11%)		0.048	6 (4%)	13 (3%)		0.544
<47 years vs ≥47 years	41 (14%)	19 (6%)		<0.001	10 (3%)	9 (3%)		0.575
Secondary school vs college	55 (11%)	5 (4%)		0.040	17 (3%)	2 (2%)		0.386
≤ 1 year follow-up vs > 1 years follow-up	16 (9%)	44 (10%)		0.839	7 (4%)	12 (3%)		0.371
Ischemic heart disease,stroke vs cardiac arrhythmia	25 (10%)	20 (15%)*a	15 (6%)	0.024	6 (2%)	6 (4%)	7 (3%)
Poor/very poor alcohol habitsc
Women vs men	5 (3%)	27 (6%)		0.189	0 (0%)	19 (4%)		0.010
<47 years vs ≥47 years	12 (4%)	20 (6%)		0.302	8 (3%)	11 (3%)		0.706
Secondary school vs college	25 (5%)	7 (6%)		0.580	16 (3%)	3 (3%)		0.782
≤ 1 year follow-up vs > 1 years follow-up	11 (6%)	21 (5)		0.386	5 (3%)	14 (3%)		0.892
Ischemic heart disease,stroke vs cardiac arrhythmia	9 (4%)	8 (6%)	15 (6%)	0.377	8 (3%)	2 (2%)	9 (4%)
Often/very often stress
Women vs men	34 (21%)	46 (10%)		<0.001	24 (15%)	44 (9%)		0.052
<47 years vs ≥47 years	46 (16%)	34 (10%)		0.032	40 (14%)*	28 (8%)		0.029
Secondary school vs college	62 (12%)	18 (16%)		0.269	46 (9%)*	22 (19%)		0.001
≤ 1 year follow-up vs > 1 years follow-up	15 (9%)	65 (14%)		0.054	21 (12%)	47 (10%)		0.547
Ischemic heart disease,stroke vs cardiac arrhythmia	33 (13%)	19 (14%)	28 (11%)	0.766	30 (12%)	26 (11%)	12 (9%)
Poor/very poor health
Women vs men	9 (6%)	28 (6%)		0.856	16 (10%)	32 (7%)		0.201
<47 years vs ≥47 years	21 (7%)	16 (5%)		0.189	28 (10%)	20 (6%)		0.082
Secondary school vs college	33 (6%)	4 (4%)		0.238	37 (7%)	11 (10%)		0.362
≤ 1 year follow-up vs > 1 years follow-up	12 (7%)	25 (5%)		0.516	14 (8%)	34 (7%)		0.824
Ischemic heart disease,stroke vs cardiac arrhythmia	14 (6%)	4 (3%)	19 (8%)	0.147	24 (9%)	9 (7%)	15 (6%)
Index, mean (SD)
Women vs men	1.53 (0.97)	1.57 (1.07)		0.859	1.02 (0.85)	1.19 (0.88)		0.027
<47 years vs ≥47 years	1.70 (1.07)	1.44 (1.01)		0.002	1.21 (0.89)	1.09 (0.85)		0.096
Secondary school vs college	1.62.0 (1.06)	1.30 (0.95)		0.003	1.19 (0.89)	0.98 (0.78)		0.030
≤ 1 year follow-up vs > 1 years follow-up	1.49 (0.89)	1.59 (1.07)		0.289	1.13 (0.83)	1.16 (0.89)		0.850
Ischemic heart disease,stroke vs cardiac arrhythmia	1.61 (1.09)	1.69 (1.09)	1.44 (0.97)	0.147	1.12 (0.87)	1.19 (0.84)	1.16 (0.90)	0.675
b n=631, c n=632
